# Supplementary material for: Engineering Synthetic Signaling Pathways with Programmable dCas9-Based Chimeric Receptors
Source: Cell Rep. 2017 Sep 12;20(11):2639–53. doi: 10.1016/j.celrep.2017.08.044 (PMC5608971; doi:10.1016/j.celrep.2017.08.044)
Supplement: Table S2. Transfection Schemes for Experiments Carried Out in This Study — The length of assay refers to the total time from delivery of transfection mixtures to cells until analysis. [file mmc2.xlsx]

## Sheet: Transfections
Figure 1	Assay	Plate (wells)	Assay length (hours)	Transfected plasmid (ng / well)
				EYFP reporter	sgEYFP	SAM sgSCR	TMt-dCas9VP64 variant	TEV or pcDNA3.1
1C	Imaging	12	24	-	-	-	500ng	500ng
1D, E	Fluorescence reporter	24	48	200ng	200ng	-	200ng	200ng
1G	Imaging	12	24	-	-	-	500ng	500ng
1H, I	Fluorescence reporter	24	48	200ng	200ng	-	200ng	200ng
1L	Imaging	12	24	-	-	250ng	250ng each	250ng
1M, N	Fluorescence reporter	24	48	200ng	200ng	-	200ng each	200ng
Figure 2	Assay	Plate (wells)	Assay length (hours)	Transfected plasmid (ng / well)
				EYFP reporter	sgEYFP or sgSCR	SAM sgASCL1 (pool of 4 sgRNAs) or SAM sgSCR	dCas9(N/C)-synVEGFR variant	VEGFA121 or pcDNA3.1	pcDNA3.1	FRB-VP64
2C	Fluorescence reporter	24	44	200ng	200ng	-	100ng each	50ng	-	-
2D	Fluorescence reporter	24	44	200ng	200ng	-	100ng each	50ng	-	-
2E	Fluorescence reporter	24	44	200ng	200ng	-	100ng each	as indicated (to 100ng)	-	-
2F	Endo. gene activation	12	44	-	-	10ng	100ng each	as indicated (to 50ng)	740ng	-
2H	Fluorescence reporter	24	44	200ng	200ng	-	200ng each	50ng	-	200ng
Figure 3	Assay	Plate (wells)	Assay length (hours)	Transfected plasmid (ng / well)
				EYFP reporter	sgSCR or sgEYFP	scSCRPP7 or scEYFPPP7	SAM sgGOI (pool of 4 sgRNAs) or SAM sgSCR	dCas9(N/C)-synBDKBR2 variant	pcDNA3.1
3C	Fluorescence reporter	24	44	200ng	200ng	-	-	200ng each	-
3D	Fluorescence reporter	24	44	200ng	200ng	-	-	200ng each	-
3E	Endo. gene activation	12	44	-	-	-	10ng	100ng each	790ng
3F	Endo. gene activation	12	44	-	-	-	10ng each sgRNA pool	100ng each	770ng
3I, J	Fluorescence reporter	24	44	200ng	200ng	-	-	200ng each	-
3K, L	Fluorescence reporter	24	44	200ng	-	200ng	-	100ng each	-
Figure 4	Assay	Plate (wells)	Assay length (hours)	Transfected plasmid (ng / well)
				SAM sgGOI (pool of 3 or 4 sgRNAs) or SAM sgSCR	dCas9(N/C)-synR variant	VEGFA121 or pcDNA3.1	pcDNA3.1
4B, C	Endo. gene activation	12	44	50ng each sgRNA pool	400ng each	50ng	-
4E-H	Endo. gene activation	12	44	50ng each sgRNA pool	100ng each	-	650ng
4J	Endo. gene activation	12	44	100ng each sgRNA pool	400ng each	-	100ng
Suppl. Fig.	Assay	Plate (wells)	Assay length (hours)	Transfected plasmid (ng / well)
				EYFP reporter	sgSCR or sgEYFP	dCas9-VP64 or pcDNA3.1	EYFP / mCherry / pcDNA3.1
S1B,D	Fluorescence reporter	24	48	200ng	200ng	200ng	-
S1E	Fluorescence compensation	24	48	-	-	-	2 x 250ng as indicated
				EYFP reporter	sgSCR or sgEYFP	TMt-dCas9VP64	TMt-dCas9VP64 variant	TEV or pcDNA3.1	TEV / TEVC151A / pcDNA3.1
S2B	Fluorescence reporter	24	72	200ng	200ng	stably integrated	-	200ng	-
S2D	Fluorescence reporter	24	48	-	-	-	200ng	-	200ng
				EYFP reporter	sgEYFP	dCas9(N/C)-synVEGFR variant	VEGFA121 or pcDNA3.1
S3B,C,D	Fluorescence reporter	24	44	200ng	200ng	100ng each	50ng
				EYFP reporter	sgEYFP	dCas9(N/C)-synVEGFR variant	MESA-dCas9 (V1 or V2)	MESA-TEV (V1 or V2)	dCas9-VP64	pcDNA3.1
S4A,B	Fluorescence reporter	24	44	200ng	200ng	100ng each	-	-	-	-
				200ng	200ng	-	100ng	10ng	-	90ng
				200ng	200ng	-	-	-	100ng	100ng
				EYFP reporter	sgEYFP	dCas9(N/C)-synBDKRB2 variant	dCas9(N/C)- synAVPR2 variant	dCas9(N/C)-synCXCR4 variant
S5A	Fluorescence reporter	24	44	200ng	200ng	200ng each	-	-
S5B	Fluorescence reporter	24	as indicated	200ng	200ng	200ng each	-	-
S5C	Fluorescence reporter	24	44	200ng	200ng	-	200ng each	-
S5D	Fluorescence reporter	24	44	200ng	200ng	-	-	200ng each
Table S2. Transfection schemes for experiments carried out in this study. The length of assay reffers to the total time from delivery of transfection mixtures to cells until analysis.
